# Supplementary material for: Synthesis and Properties of Hydrophilic and Hydrophobic Deep Eutectic Solvents via Heating-Stirring and Ultrasound
Source: Molecules. 2024 Jun 28;29(13):3089. doi: 10.3390/molecules29133089 (PMC11243031; doi:10.3390/molecules29133089)
Supplement: Supplementary file 1 [file molecules-29-03089-s001.zip]

Archive with 1 entries (1 files):
- molecules-3015289-supplementary.pdf
